# Supplementary material for: First Record of the Genus Aprivesa Melichar (Hemiptera: Fulgoromorpha) from South India, with Description of One New Species
Source: Zookeys. 2011 Feb 18;(81):1–12. doi: 10.3897/zookeys.81.816 (PMC3088063; doi:10.3897/zookeys.81.816)
Supplement: XML Treatment for Aprivesa [file zookeys.81.816-treatment1.xml]

<!DOCTYPE tp:taxon-treatment
  PUBLIC "-//TaxonX//DTD Taxonomic Treatment Publishing DTD v0 20100105//EN" "tax-treatment-NSO.dtd">
<tp:taxon-treatment xmlns:tp="http://www.plazi.org/taxpub"><tp:treatment-meta><mixed-citation publication-type="journal"><person-group><name><surname>Bu</surname><given-names>Cui-Ping</given-names></name><name><surname>Liang</surname><given-names>Ai-Ping</given-names></name></person-group><article-title>First Record of the Genus <italic>Aprivesa</italic> Melichar (Hemiptera: Fulgoromorpha) from South India, with Description of One New Species</article-title><source>Zookeys</source><day>18</day><month>2</month><year>2011</year><volume>2011</volume><issue>81</issue><fpage>1</fpage><lpage>12</lpage><pub-id pub-id-type="doi">10.3897/zookeys.81.816</pub-id></mixed-citation></tp:treatment-meta><tp:nomenclature><label>Genus</label><tp:taxon-name>
                        <tp:taxon-name-part taxon-name-part-type="genus">Aprivesa</tp:taxon-name-part>
                    </tp:taxon-name><tp:taxon-authority>Melichar, 1923</tp:taxon-authority><tp:nomenclature-citation-list><tp:nomenclature-citation><tp:taxon-name>Aprivesa</tp:taxon-name><comment><xref ref-type="bibr" rid="B18">Melichar 1923</xref>: 144. <bold>Type species.</bold><tp:taxon-name>Privesa exuta</tp:taxon-name><xref ref-type="bibr" rid="B17">Melichar 1898b</xref>, designated by <xref ref-type="bibr" rid="B18">Melichar 1923</xref>: 144.</comment></tp:nomenclature-citation></tp:nomenclature-citation-list></tp:nomenclature><tp:treatment-sec sec-type="Redescription"><title>Redescription.</title><p>General colour ochraceous or fuscous. Vertex and most part of frons usually pale brown or dark brown. Pronotum brown. Mesonotum usually fuscous. Legs pale yellow or brown. Forewing brown to fuscous. Hindwing hyaline, pale brown.<!--PageBreak--><!--PageBreak--></p><p>Head (<xref ref-type="fig" rid="F2">Figs 9</xref>–<xref ref-type="fig" rid="F3">12</xref>, see <xref ref-type="bibr" rid="B12">Fletcher 2008</xref>: 112, Figs 15–17) large. Vertex broad and narrow, nearly rectangular in outline; distinctly separated from the frons by a transverse carina, lateral margins ridged and nearly parallel, posterior margin archedly concave; shorter than pronotum at midline; disk planar with some faint wrinkles. Frons oblique, broader than long, with central, sublateral and lateral carinae; lateral margins carinate and strongly elevated, with a slight outward bulge at mid-length, converging below level of antennae to apex. Clypeus narrower than frons, convex medially, shallowly inserted, lateral marginal areas depressed, with central longitudinal carina. Rostrum with subapical segment just surpassing meso-trochanters, apical segment attaining post-trochanters. Eyes oval. Ocelli small, situated between eye and base of antennae. Antennae short, scape ring-liked; pedicel subglobose, about 2 times as long as scape; flagellum setaceous, basely expanded.</p><p>Pronotum (<xref ref-type="fig" rid="F2">Figs 9</xref>–<xref ref-type="fig" rid="F3">11</xref>) narrow, with median longitudinal carina, punctuated beside central carina; disk slightly sloping laterally, hind margin centrally distinctly arched anteriorly. Mesonotum (<xref ref-type="fig" rid="F2">Figs 9</xref>–<xref ref-type="fig" rid="F3">11</xref>) large, triangular and convex, with 3 carinae: central carina straight; lateral carinae inwardly and anteriorly curved, nearly parallel on anterior margin, each bifurcating outwardly near middle in a straight longitudinal carina. Forewing (<xref ref-type="fig" rid="F2">Figs 9–10</xref>, <xref ref-type="fig" rid="F3">13</xref>, see <xref ref-type="bibr" rid="B12">Fletcher 2008</xref>: 110–112, Figs 13–15;) quadrate, with costal and sutural margins subparallel; apical margin convex, shorter than claval suture; precostal area at middle broader than costal cell, with transverse veinlets dense; three veins emanating from basal cell, R and Sc nearly parallel, the radial veins originating from a common point on the basal cell; M leaving basal cell as a single short stem but forking in more than length of basal cell; Cu1 with four or five branches just before the apical margin; subapical line complete; claval veins uniting near middle of clavus, common claval vein entering commissural margin, clavus with many transverse veinlets. Hindwing (<xref ref-type="fig" rid="F2">Figs 10</xref>, <xref ref-type="fig" rid="F3">14</xref>, see <xref ref-type="bibr" rid="B12">Fletcher 2008</xref>: 108, Fig. 2) small, anterior margin strongly sinuate; Sc short, unforked, R with three or four branches, M with two or three branches, Cu1 with more than four branches; transverse veinlets including only R-M and M-Cu. Legs moderately long; hind tibiae with 2 lateral black-tipped spines.</p><p>Female and male genitalia. See description of <tp:taxon-name>Aprivesa unimaculata</tp:taxon-name> sp. n. below.</p><fig id="F2" position="float" orientation="portrait"><label>Figures 9–10.</label><caption><p>Habitus of <tp:taxon-name>Aprivesa unimaculata</tp:taxon-name>sp. n. <bold>9</bold> ♂, south India, lateral view <bold>10</bold> ♀, south India, dorsal view.</p></caption><graphic xmlns:xlink="http://www.w3.org/1999/xlink" xlink:href="ZooKeys-081-001-g002.jpg" position="float" orientation="portrait" xlink:type="simple"/></fig><fig id="F3" position="float" orientation="portrait"><label>Figures 11–14.</label><caption><p><tp:taxon-name>Aprivesa unimaculata</tp:taxon-name>sp. n. <bold>11</bold> head (♂), pronotum and mesonotum, dorsal view <bold>12</bold> head (♂), ventral view <bold>13</bold> fore wing (♂) <bold>14</bold> hind wing (♂).</p></caption><graphic xmlns:xlink="http://www.w3.org/1999/xlink" xlink:href="ZooKeys-081-001-g003.jpg" position="float" orientation="portrait" xlink:type="simple"/></fig><fig id="F4" position="float" orientation="portrait"><label>Figures 15–18.</label><caption><p><tp:taxon-name>Aprivesa unimaculata</tp:taxon-name>sp. n. <bold>15</bold> genitalia (♀), lateral view <bold>16</bold> anal tube (♀), dorsal view <bold>17</bold> genitalia (♀), ventral view <bold>18</bold> gonopophyses VIII (♀), lateral view.</p></caption><graphic xmlns:xlink="http://www.w3.org/1999/xlink" xlink:href="ZooKeys-081-001-g004.jpg" position="float" orientation="portrait" xlink:type="simple"/></fig><fig id="F5" position="float" orientation="portrait"><label>Figures 19–23.</label><caption><p><tp:taxon-name>Aprivesa unimaculata</tp:taxon-name>sp. n. <bold>19</bold> genitalia (♂), lateral view <bold>20</bold> anal tube (♂), dorsal view <bold>21</bold> aedeagus, dorsal view <bold>22</bold> aedeagus, lateral view <bold>23</bold> aedeagus, ventral view.</p></caption><graphic xmlns:xlink="http://www.w3.org/1999/xlink" xlink:href="ZooKeys-081-001-g005.jpg" position="float" orientation="portrait" xlink:type="simple"/></fig></tp:treatment-sec><tp:treatment-sec sec-type="Biology"><title>Biology.</title><p>As with many ricaniid planthopper species, no biological data are currently available for species of <tp:taxon-name>Aprivesa</tp:taxon-name>, except that <tp:taxon-name>Aprivesa exuta</tp:taxon-name> was collected on <tp:taxon-name>Melaleuca quinquenervia</tp:taxon-name> (<xref ref-type="bibr" rid="B12">Fletcher 2008</xref>).</p></tp:treatment-sec><tp:treatment-sec sec-type="Distribution"><title>Distribution.</title><p>Australia, India.</p></tp:treatment-sec><tp:treatment-sec sec-type="Remarks"><title>Remarks.</title><p><tp:taxon-name>Aprivesa</tp:taxon-name> is distinguished from other genera in <tp:taxon-name>Ricaniidae</tp:taxon-name> by the shape of frons and wing, the wing venation, and the minutiae of the male genitalia.</p><p>Species of <tp:taxon-name>Aprivesa</tp:taxon-name> are similar to those of <tp:taxon-name>Privesa</tp:taxon-name> Stål. But <tp:taxon-name>Aprivesa</tp:taxon-name> can be separated from <tp:taxon-name>Privesa</tp:taxon-name> by the lateral margins of the frons with a slight outward bulge below the antennae and the forewing with two radial veins originating from a common point on the basal cell (<xref ref-type="bibr" rid="B12">Fletcher 2008</xref>). In addition, the genus <tp:taxon-name>Privesa</tp:taxon-name> is distributed primarily in the Afrotropical region. Although the genus <tp:taxon-name>Aprivesa</tp:taxon-name> was an Australian endemic before, the finding of the new species in south India greatly extends the range of the genus <tp:taxon-name>Aprivesa</tp:taxon-name>. The similar distribution pattern is seen in another ricaniid genus <!--PageBreak--><tp:taxon-name>Scolypopa</tp:taxon-name>. Most of <tp:taxon-name>Scolypopa</tp:taxon-name> species are found in the Australian region; but three distinct species of <tp:taxon-name>Scolypopa</tp:taxon-name> are distributed in the Indo-Malayan region (<xref ref-type="bibr" rid="B19">Metcalf 1955</xref>, <xref ref-type="bibr" rid="B10">Fletcher 1979a</xref>, <xref ref-type="bibr" rid="B11">b</xref>, <xref ref-type="bibr" rid="B12">2008</xref>).</p></tp:treatment-sec><tp:treatment-sec sec-type="Key to species of genus Aprivesa"><title>Key to species of genus <tp:taxon-name>Aprivesa</tp:taxon-name>.</title><table-wrap content-type="key" position="anchor" orientation="portrait"><table><tbody><tr><td rowspan="1" colspan="1">1</td><td rowspan="1" colspan="1">Forewing pale dull ochraceous, with dark mottlings; precostal area at middle 1.6 times as broad as costal cell (see <xref ref-type="bibr" rid="B12">Fletcher 2008</xref>: 112, Fig. 15). BL: 4.5–5.5 mm (male) (<xref ref-type="bibr" rid="B6">Distant 1917</xref>). Australia (New South Wales)</td><td rowspan="1" colspan="1"><tp:taxon-name>Aprivesa pronotalis</tp:taxon-name> (Distant)</td></tr><tr><td rowspan="1" colspan="1">–</td><td rowspan="1" colspan="1">Forewing brown or fuscous, with hyaline mottlings; precostal area at middle 2.4 times as broad as costal cell</td><td rowspan="1" colspan="1">2</td></tr><tr><td rowspan="1" colspan="1">2</td><td rowspan="1" colspan="1">Forewing with ratio of length to maximum width 1.8:1, MA relatively long (see <xref ref-type="bibr" rid="B12">Fletcher 2008</xref>: 111, Fig. 14). BL: 6.5 mm (male) (<xref ref-type="bibr" rid="B22">Muir 1931</xref>). Australia (Western Australia, South Australia, New South Wales)</td><td rowspan="1" colspan="1"><tp:taxon-name>Aprivesa varipennis</tp:taxon-name> Muir</td></tr><tr><td rowspan="1" colspan="1">–</td><td rowspan="1" colspan="1">Forewing with ratio of length to maximum width 2.3:1, MA relatively short</td><td rowspan="1" colspan="1">3</td></tr><tr><td rowspan="1" colspan="1">3</td><td rowspan="1" colspan="1">Forewing with three large hyaline spots, Cu forking about level of junction of claval veins (see <xref ref-type="bibr" rid="B12">Fletcher 2008</xref>: 110, Fig. 13); frons wider at widest part than long in middle line (1.5:1) (see <xref ref-type="bibr" rid="B12">Fletcher 2008</xref>: 112, Fig. 17). BL: 6.0 mm (male) (<xref ref-type="bibr" rid="B16">Melichar 1898a</xref>, <xref ref-type="bibr" rid="B17">b</xref>). Australia (Queensland, New South Wales)</td><td rowspan="1" colspan="1"><tp:taxon-name>Aprivesa exuta</tp:taxon-name> (Melichar)</td></tr><tr><td rowspan="1" colspan="1">–</td><td rowspan="1" colspan="1">Forewing with one large hyaline spot, Cu forking before junction of claval veins; frons wider at widest part than long in middle line (1.4:1) (<xref ref-type="fig" rid="F2">Figs 9</xref>–<xref ref-type="fig" rid="F3">13</xref>). BL: 6.0 mm (male). India (Coorg)</td><td rowspan="1" colspan="1"><tp:taxon-name>Aprivesa unimaculata</tp:taxon-name> sp. n.</td></tr></tbody></table></table-wrap></tp:treatment-sec><tp:taxon-treatment><tp:treatment-meta><mixed-citation publication-type="journal"><person-group><name><surname>Bu</surname><given-names>Cui-Ping</given-names></name><name><surname>Liang</surname><given-names>Ai-Ping</given-names></name></person-group><article-title>First Record of the Genus <italic>Aprivesa</italic> Melichar (Hemiptera: Fulgoromorpha) from South India, with Description of One New Species</article-title><source>Zookeys</source><day>18</day><month>2</month><year>2011</year><volume>2011</volume><issue>81</issue><fpage>1</fpage><lpage>12</lpage><pub-id pub-id-type="doi">10.3897/zookeys.81.816</pub-id></mixed-citation></tp:treatment-meta><tp:nomenclature><tp:taxon-name>
                        <tp:taxon-name-part taxon-name-part-type="genus">Aprivesa</tp:taxon-name-part>
                        <tp:taxon-name-part taxon-name-part-type="species">unimaculata</tp:taxon-name-part>
                    		<object-id xmlns:xlink="http://www.w3.org/1999/xlink" xlink:type="simple">urn:lsid:zoobank.org:act:446BD15B-E7E8-4132-A86E-B351EEEE07BC</object-id>
                    </tp:taxon-name><tp:taxon-status xmlns:xlink="http://www.w3.org/1999/xlink" xlink:type="simple">sp. n.</tp:taxon-status><xref ref-type="fig" rid="F2">Figs 9</xref><xref ref-type="fig" rid="F3"/><xref ref-type="fig" rid="F4"/><xref ref-type="fig" rid="F5">23</xref></tp:nomenclature><tp:treatment-sec sec-type="Description"><title>Description.</title><p>♂ (n=1), BL: 6.0 mm, FWL: 7.0 mm; ♀ (n=1), BL: 6.0 mm, FWL: 8.0 mm. General colour brown to fuscous. Vertex, frons and clypeus brown. Eye brown. Ocelli yellowish. Rostrum pallid. Pronotum and mesonotum fuscous. Thorax fuscous ventrally, marked with brown. Legs pale brown; tarsi and tips of tibiae fuscous. Abdomen fuscous ventrally, with pale brown transverse strips; pygofer fuscous. Forewing brown, with many pale brown areoles; stigma relatively large, white hyaline. Hindwing pale brown.</p><p>Head (including compound eyes) (<xref ref-type="fig" rid="F2">Figs 9</xref>–<xref ref-type="fig" rid="F3">12</xref>) slightly wider than pronotum. Vertex (<xref ref-type="fig" rid="F3">Fig. 11</xref>) wider at anterior margin than long in middle line (5.8:1). Frons (<xref ref-type="fig" rid="F3">Fig. 12</xref>) wider at widest part than long in middle line (1.4:1); disc tricarinate, with sublateral carinae shorter than central carina. Clypeus (<xref ref-type="fig" rid="F3">Fig. 12</xref>) triangular, with central carina. Rostrum long, nearly reaching between hind coxae, with apical segment slightly shorter than basal segment.<!--PageBreak--><!--PageBreak--></p><p>Pronotum (<xref ref-type="fig" rid="F3">Fig. 11</xref>) wider at widest part than long in middle line (7.1:1), punctuated beside central carina. Mesonotum (<xref ref-type="fig" rid="F3">Fig. 11</xref>) large, longer than broad, tricarinate on disc, lateral carinae on each side diverging from the middle one, disunited on the anterior border. Wing venation as in <xref ref-type="fig" rid="F3">Figs 13–14</xref>.</p><p>Female genitalia (<xref ref-type="fig" rid="F4">Figs 15–18</xref>) symmetrical (<xref ref-type="bibr" rid="B24">Stroiński 2002</xref>; <xref ref-type="bibr" rid="B14">Liang 2003</xref>). Anal tube (<xref ref-type="fig" rid="F4">Figs 15–16</xref>) relatively short and small, with apical margin rounded, nearly parallel-sided in dorsal view. Gonopophyses VIII (first valvulae) (<xref ref-type="fig" rid="F4">Fig. 18</xref>) with two triangular lobes, the outer lobes saw-like, strongly sclerotised and having 7 blunt teeth on dorsal margin, and the inner lobes slightly sclerotised, with 3 blunt teeth on dorsal margin. Gonopophyses IX (second valvulae) small, degenerated. Gonoplacs (third valvulae) <!--PageBreak-->(<xref ref-type="fig" rid="F4">Figs 15, 17</xref>) triangular with many teeth extending along ventral margin, directed mesad. Bursa copulatrix (<xref ref-type="fig" rid="F4">Fig. 15</xref>) large, with two pouches, the first pouch connected to the second by a short and narrow duct, the opening directed into vagina. Genital opening singular (monotrysian), occurring between gonopophyses VIII.</p><p>Male genitalia with pygofer (<xref ref-type="fig" rid="F5">Fig. 19</xref>) narrow and high, with dorsal posterior margin smoothly produced posteriorly in lateral view. Anal tube (<xref ref-type="fig" rid="F5">Figs 19–20</xref>) moderately small, distinctly projected caudad, dorsally sulcate in distal half, trapezium in dorsal view, longer than wide at middle (1.3:1). Anal styles (<xref ref-type="fig" rid="F5">Figs 19–20</xref>) relatively short and small. Genital styles (<xref ref-type="fig" rid="F5">Fig. 19</xref>) relatively large and slender, with a long apical process, the base of inner margin curvedly produced, in profile longer than wide at middle (4.3:1). Aedeagus (<xref ref-type="fig" rid="F5">Figs 21–23</xref>) cone-liked, nearly straight, partly sclerotised, symmetrical, having two pairs of caudad directed membranous processes at apex, with the inner pair longer and the outer pair slightly short.</p></tp:treatment-sec><tp:treatment-sec sec-type="Type material"><title>Type material.</title><p><bold>Holotype</bold> ♂. Ammatti, S. Coorg, S. India, xi.1982, P S Nathan (NCSU). Paratype: 1♀, S. Coorg, S. India, Ammatti, 3100 ft., v.1951, P S Nathan (NCSU).<!--PageBreak--></p></tp:treatment-sec><tp:treatment-sec sec-type="Etymology"><title>Etymology.</title><p>This species is named for its forewing with one large hyaline spot.</p></tp:treatment-sec><tp:treatment-sec sec-type="Distribution"><title>Distribution.</title><p>South India (Coorg).</p></tp:treatment-sec><tp:treatment-sec sec-type="Remarks"><title>Remarks.</title><p>This species is externally similar to <tp:taxon-name>Aprivesa exuta</tp:taxon-name> (Melichar, 1898)from Australia, butcan be distinguished from the latter by the characters given in the key.</p></tp:treatment-sec></tp:taxon-treatment><ref-list><ref id="B18"><mixed-citation xmlns:xlink="http://www.w3.org/1999/xlink" xlink:type="simple"><person-group><name name-style="western"><surname>Melichar</surname><given-names>L</given-names></name></person-group> (<year>1923</year>)<article-title> Homoptera, fam. Acanaloniidae, Flatidae et Ricaniidae</article-title>. In: <person-group><name name-style="western"><surname>Wytsman</surname><given-names>P</given-names></name></person-group> (<role>Ed</role>) <source>Genera Insectorum fasc. 182</source>. <publisher-loc>Tervuren, Belgium</publisher-loc>, <lpage>185</lpage> pp.</mixed-citation></ref><ref id="B17"><mixed-citation xmlns:xlink="http://www.w3.org/1999/xlink" xlink:type="simple"><person-group><name name-style="western"><surname>Melichar</surname><given-names>L</given-names></name></person-group> (<year>1898b</year>)<article-title> Vorläufige Beschreibungen veuer Ricaniiden.</article-title><source>Verhandlungen der Kaiserlich-Königlichen Zoologisch-Botanischen Gesellschaft in Wien</source><volume>48</volume>:<fpage>384</fpage>-<lpage>400</lpage>.</mixed-citation></ref><ref id="B12"><mixed-citation xmlns:xlink="http://www.w3.org/1999/xlink" xlink:type="simple"><person-group><name name-style="western"><surname>Fletcher</surname><given-names>MJ</given-names></name></person-group> (<year>2008</year>)<article-title> A key to the genera of Ricaniidae (Hemiptera: Fulgoromorpha) recorded in Australia with notes on the Australian fauna, including a new species of Epithalamium Kirkaldy.</article-title><source>Australian Journal of Entomology</source><volume>47</volume>:<fpage>107</fpage>-<lpage>120</lpage>.</mixed-citation></ref><ref id="B19"><mixed-citation xmlns:xlink="http://www.w3.org/1999/xlink" xlink:type="simple"><person-group><name name-style="western"><surname>Metcalf</surname><given-names>ZP</given-names></name></person-group> (<year>1955</year>)<source> General catalogue of the Homoptera. Fasc. IV, Fulgoroidea. Part 16, Ricaniidae</source>. <publisher-name>Waverly Press</publisher-name>, <publisher-loc>Baltimore</publisher-loc>, <lpage>199</lpage> pp.</mixed-citation></ref><ref id="B10"><mixed-citation xmlns:xlink="http://www.w3.org/1999/xlink" xlink:type="simple"><person-group><name name-style="western"><surname>Fletcher</surname><given-names>MJ</given-names></name></person-group> (<year>1979a</year>)<article-title> The external morphology of <italic>Scolypopa australis</italic> (Walker) (Homoptera: Ricaniidae)</article-title>. <source>Journal of the Australian Entomological Society</source><volume>18</volume>: <fpage>157</fpage>–<lpage>168</lpage>.</mixed-citation></ref><ref id="B11"><mixed-citation xmlns:xlink="http://www.w3.org/1999/xlink" xlink:type="simple"><!--PageBreak--><person-group><name name-style="western"><surname>Fletcher</surname><given-names>MJ</given-names></name></person-group> (<year>1979b</year>)<article-title> Egg types and oviposition behaviour in some fulgoroid leafhoppers (Homoptera, Fulgoroidea).</article-title><source>Australian Entomological Magazine</source><volume>6</volume>:<fpage>13</fpage>-<lpage>18</lpage>.</mixed-citation></ref><ref id="B6"><mixed-citation xmlns:xlink="http://www.w3.org/1999/xlink" xlink:type="simple"><person-group><name name-style="western"><surname>Distant</surname><given-names>WL</given-names></name></person-group> (<year>1917</year>)<article-title> Descriptions of some Ethiopian and Australian Homoptera</article-title>. <source>Annals and Magazine of Natural History</source><volume>8</volume>: <fpage>186</fpage>–<lpage>191</lpage>.</mixed-citation></ref><ref id="B22"><mixed-citation xmlns:xlink="http://www.w3.org/1999/xlink" xlink:type="simple"><person-group><name name-style="western"><surname>Muir</surname><given-names>F</given-names></name></person-group> (<year>1931</year>)<article-title> Descriptions and records of Fulgoroidea from Australia and the South Pacific Islands, 1.</article-title><source>Records of the Australian Museum</source><volume>18</volume>:<fpage>63</fpage>-<lpage>83</lpage>.</mixed-citation></ref><ref id="B16"><mixed-citation xmlns:xlink="http://www.w3.org/1999/xlink" xlink:type="simple"><person-group><name name-style="western"><surname>Melichar</surname><given-names>L</given-names></name></person-group> (<year>1898a</year>)<article-title> Monographie der Ricaniiden (Homoptera). Annalen des k.k. Naturhistorischen Hofmuseums.</article-title><source>Wien</source><volume>13</volume>:<fpage>197</fpage>-<lpage>359</lpage>.</mixed-citation></ref><ref id="B24"><mixed-citation xmlns:xlink="http://www.w3.org/1999/xlink" xlink:type="simple"><person-group><name name-style="western"><surname>Stroiński</surname><given-names>A</given-names></name></person-group> (<year>2002</year>)<article-title> Three new species of Miliprivesa Metclaf, 1952 (Hemiptera: Fulguromorpha: Ricaniidae).</article-title><source>Annales Zoologici (Warszawa)</source><volume>52</volume> (<issue>4</issue>):<fpage>587</fpage>-<lpage>591</lpage>.</mixed-citation></ref><ref id="B14"><mixed-citation xmlns:xlink="http://www.w3.org/1999/xlink" xlink:type="simple"><person-group><name name-style="western"><surname>Liang</surname><given-names>A-P</given-names></name></person-group> (<year>2003</year>)<article-title> A new genus of Tropiduchidae (Hemiptera: Fulgoroidea) from China and Vietnam, with description of eggs.</article-title><source>Florida Entomologist</source><volume>86</volume>:<fpage>361</fpage>-<lpage>369</lpage>.</mixed-citation></ref></ref-list></tp:taxon-treatment>
